# Supplementary material for: FLAMS: Find Lysine Acylations and other Modification Sites
Source: Bioinformatics. 2024 Jan 9;40(1):btae005. doi: 10.1093/bioinformatics/btae005 (PMC10783949; doi:10.1093/bioinformatics/btae005)
Supplement: btae005_Supplementary_Data [file btae005_supplementary_data.zip]

Archive with 7 entries (7 files):
- suppl_muroski2022_benzoylation.txt
- suppl_muroski2022_butyrylation.txt
- suppl_muroski2022_crotonylation.txt
- suppl_muroski2022_glutarylation.txt
- suppl_muroski2022_oxidation.txt
- suppl_exampleUseCases.ipynb
- suppl_muroski2022_acetylation.txt
