# Supplementary material for: FLAMS: Find Lysine Acylations and other Modification Sites
Source: Bioinformatics. 2024 Jan 9;40(1):btae005. doi: 10.1093/bioinformatics/btae005 (PMC10783949; doi:10.1093/bioinformatics/btae005)
Supplement: btae005_Supplementary_Data [file btae005_supplementary_data.zip › suppl_muroski2022_crotonylation.txt]

Q2LRH0	517
Q2LRH7	517
Q2LUQ3	136
