# Supplementary material for: FLAMS: Find Lysine Acylations and other Modification Sites
Source: Bioinformatics. 2024 Jan 9;40(1):btae005. doi: 10.1093/bioinformatics/btae005 (PMC10783949; doi:10.1093/bioinformatics/btae005)
Supplement: btae005_Supplementary_Data [file btae005_supplementary_data.zip › suppl_muroski2022_glutarylation.txt]

Q2LRH0	488
Q2LRH7	488
Q2LUY8	228
Q2LWR8	202
Q2LXU2	229
Q2LXU2	261
Q2LXU3	6
Q2LXU3	238
Q2LXU3	241
