# Supplementary material for: FLAMS: Find Lysine Acylations and other Modification Sites
Source: Bioinformatics. 2024 Jan 9;40(1):btae005. doi: 10.1093/bioinformatics/btae005 (PMC10783949; doi:10.1093/bioinformatics/btae005)
Supplement: btae005_Supplementary_Data [file btae005_supplementary_data.zip › suppl_muroski2022_oxidation.txt]

Q2LWW2	260
Q2LQZ7	376
Q2LRH0	46
Q2LXU3	244
Q2LTG7	69
Q2LRH0	192
Q2LRH0	361
Q2LWQ5	259
Q2LUY7	60
Q2LRB5	664
Q2LUY7	8
Q2LWQ5	1
Q2LTA7	66
Q2LQZ7	473
Q2LUY7	514
