# Supplementary material for: FLAMS: Find Lysine Acylations and other Modification Sites
Source: Bioinformatics. 2024 Jan 9;40(1):btae005. doi: 10.1093/bioinformatics/btae005 (PMC10783949; doi:10.1093/bioinformatics/btae005)
Supplement: btae005_Supplementary_Data [file btae005_supplementary_data.zip › suppl_muroski2022_acetylation.txt]

Q2LPJ5	31
Q2LPK2	211
Q2LQ87	989
Q2LQA3	241
Q2LQA4	70
Q2LQG2	133
Q2LQV4	6
Q2LQZ6	129
Q2LQZ7	90
Q2LQZ7	94
Q2LQZ7	374
Q2LQZ7	377
Q2LQZ7	468
Q2LQZ7	480
Q2LQZ7	489
Q2LQZ9	83
Q2LR00	59
Q2LR00	91
Q2LR00	139
Q2LR05	99
Q2LR05	362
Q2LR05	435
Q2LR33	62
Q2LR69	541
Q2LRB5	662
Q2LRF2	100
Q2LRH0	45
Q2LRH0	55
Q2LRH0	201
Q2LRH0	283
Q2LRH0	290
Q2LRH0	351
Q2LRH0	380
Q2LRH0	394
Q2LRH0	485
Q2LRH0	488
Q2LRH7	488
Q2LRH0	517
Q2LRH7	517
Q2LRH7	394
Q2LRH7	485
Q2LSI8	28
Q2LSJ6	295
Q2LT65	162
Q2LTA1	152
Q2LTA7	71
Q2LTG3	69
Q2LTG7	65
Q2LTG7	132
Q2LTG7	277
Q2LTG7	327
Q2LTG7	444
Q2LTK0	209
Q2LTT4	460
Q2LU42	132
Q2LU42	171
Q2LU42	34
Q2LTG7	34
Q2LUD2	220
Q2LUK4	347
Q2LUN4	172
Q2LUP5	26
Q2LUP5	31
Q2LUY7	16
Q2LUY7	57
Q2LUY7	158
Q2LUY7	383
Q2LUY7	513
Q2LUY8	108
Q2LUY8	180
Q2LUY8	219
Q2LUY8	228
Q2LVG3	60
Q2LW81	66
Q2LWQ4	158
Q2LWQ5	2
Q2LWQ5	22
Q2LWQ5	245
Q2LWQ5	303
Q2LWQ5	308
Q2LWR1	439
Q2LWR1	470
Q2LWR5	162
Q2LWR8	56
Q2LWR8	114
Q2LWR8	202
Q2LWR8	208
Q2LWR8	492
Q2LWT4	310
Q2LWW2	61
Q2LWW2	78
Q2LWW2	223
Q2LWW2	261
Q2LX89	244
Q2LXR7	159
Q2LXR7	184
Q2LXS6	68
Q2LXS6	73
Q2LXS6	96
Q2LXU2	41
Q2LXU2	220
Q2LXU2	226
Q2LXU2	229
Q2LXU2	245
Q2LXU2	255
Q2LXU2	261
Q2LXU2	272
Q2LXU2	349
Q2LXU2	356
Q2LXU3	6
Q2LXU3	26
Q2LXU3	238
Q2LXU3	241
Q2LXU6	44
Q2LXU6	189
Q2LXX1	257
Q2LXZ0	599
Q2LYH4	79
